# Supplementary material for: Biomedical Composites of Polycaprolactone/Hydroxyapatite for Bioplotting: Comprehensive Interpretation of the Reinforcement Course
Source: Polymers (Basel). 2024 Aug 24;16(17):2400. doi: 10.3390/polym16172400 (PMC11396925; doi:10.3390/polym16172400)
Supplement: Supplementary file 1 [file polymers-16-02400-s001.zip]

Archive with 1 entries (1 files):
- polymers-3167538-supplementary.pdf
